# Supplementary material for: Association between Dysfunction of the Nucleolar Stress Response and Multidrug Resistance in Pediatric Acute Lymphoblastic Leukemia
Source: Cancers (Basel). 2022 Oct 19;14(20):5127. doi: 10.3390/cancers14205127 (PMC9601175; doi:10.3390/cancers14205127)
Supplement: Supplementary file 1 [file cancers-14-05127-s001.zip]

Archive with 2 entries (2 files):
- Supplemental Figure S1.pdf
- Supplementary Table S1.xlsx
