# Supplementary material for: Association between Dysfunction of the Nucleolar Stress Response and Multidrug Resistance in Pediatric Acute Lymphoblastic Leukemia
Source: Cancers (Basel). 2022 Oct 19;14(20):5127. doi: 10.3390/cancers14205127 (PMC9601175; doi:10.3390/cancers14205127)
Supplement: Supplementary file 1 [file cancers-14-05127-s001.zip › Supplementary Table S1.xlsx]

## Sheet: Sheet1
Supplemental Table S1
		Sex	Age, y	Immuno phenotype	Chimeric gene	Chromosome	NCI-risk	Time of relapse	Nucleated cell count (/μL)	Blast ratio (%)	Outcome
	Pt.1	M	1	B cell precursor acute lymphoblastic leukemia	Not tested	50,XY,+X,+4,add(7)(p11.2),-13,-15,+21,+22,+marl,+mar2[5]/46,XY[12]	Standard-risk	During maintenance	Diagnosis: 209×103 1st relapse: 300×103 2nd relapse: 197×103	Diagnosis: 98.8 1st relapse: 92.6 2nd relapse: 82.9	death
	Pt.2	F	1	B cell precursor acute lymphoblastic leukemia	Not tested	46,XX,der(4)t(1;4)(q21;q31),add(7)(q22),add(11)(q13)[5]/47,sl,+X[4]/46,XX[9]	High-risk	During maintenance	Diagnosis: 1212×103 1st relapse: 65×103	Diagnosis: 85.5 1st relapse: 97.4	death
	Pt.3	M	6	B cell precursor acute lymphoblastic leukemia	Not tested	46,XY	High-risk	Two months after treatment off	Diagnosis: No data 1st relapse: 198×103 2nd relapse: 152×103	Diagnosis: 97.8 1st relapse: 83.0 2nd relapse: 97.3	death
	Pt.4	M	7	B cell precursor acute lymphoblastic leukemia	Not tested	46,XY	Standard-risk	Eighteen months after treatment off	Diagnosis: 716×103 1st relapse: 510×103	Diagnosis: 95.2 1st relapse: 96.4	alive
	Pt.5	M	14	B cell precursor acute lymphoblastic leukemia	Not tested	45,X,-Y,t(1;19)(q23;p13),+6,del(6)(q?)x2,-7,-9,-10	High-risk	During maintenance	Diagnosis: 774×103 1st relapse: No data 2nd relapse: 858×103	Diagnosis: 95.2 1st relapse: 90.0 2nd relapse: 85.4	death
	Pt.6	F	4	B cell precursor acute lymphoblastic leukemia	Not detected	46,XX,-21,+rl[11]/47,idem,+10,del(20)(q1?)[1]/46,XX,add(21)(q22)[3]/46,XX[1]	Standard-risk	During maintenance	Diagnosis: 319×103 1st relapse: 262×103	Diagnosis: 96.4 1st relapse: 89.8	death
	Pt.7	F	3	B cell precursor acute lymphoblastic leukemia	Not tested	53,XY,+X,add(1)(q21),+4,+6,+14,+17,+18,+21[3]/54,idem,+10[5]/46,XX[5]	Standard-risk	Thirty-three month after treatment off	Diagnosis: No data 1st relapse: 20.8×103	Diagnosis: 99.2 1st relapse: 82.2	alive
	Pt.8	M	2	B cell precursor acute lymphoblastic leukemia	Not detected	46<n>,X,+Y,+1,+2,+3,+5,+10,+12,-13,+add(14)(q22),-17,+19,-20,+21,+22,+15mar[1]/46,XY	Standard-risk	Eleven months after treatment off	Diagnosis: 331×103 1st relapse: 334×103	Diagnosis: 96.8 1st relapse: 96.8	alive
	Pt.9	F	14	B cell precursor acute lymphoblastic leukemia	Not detected	46,XX,-4,-12,+2mar[1]/46,XX[4]	High-risk	During consolidation	Diagnosis: 993×103 1st relapse: 383×103	Diagnosis: 95.6 1st relapse: 89.0	alive
